# Supplementary material for: Evaluation of Modern Approaches for the Assessment of Dietary Carotenoids as Markers for Fruit and Vegetable Consumption
Source: Nutrients. 2023 Mar 29;15(7):1665. doi: 10.3390/nu15071665 (PMC10097221; doi:10.3390/nu15071665)
Supplement: Supplementary file 1 [file nutrients-15-01665-s001.zip]

Archive with 2 entries (2 files):
- Supplementary File S1_Food_Items.pdf
- Supplementary Table S1_App_Evaluation.pdf
